# Supplementary material for: Accelerated Wound Healing and Keratinocyte Proliferation through PI3K/Akt/pS6 and VEGFR2 Signaling by Topical Use of Pleural Fluid
Source: Cells. 2022 Feb 26;11(5):817. doi: 10.3390/cells11050817 (PMC8909204; doi:10.3390/cells11050817)
Supplement: Supplementary file 1 [file cells-11-00817-s001.zip]

Archive with 1 entries (1 files):
- cells-1550348-supplementary.pdf
